# Supplementary material for: Debt vs. revenue share financing: A theoretical study on revenue share finance in a capital-constrained newsvendor
Source: PLoS One. 2025 Aug 8;20(8):e0329561. doi: 10.1371/journal.pone.0329561 (PMC12334040; doi:10.1371/journal.pone.0329561)
Supplement: S1 Data — (ZIP) [file pone.0329561.s001.zip]

Archive with 7 entries (7 files):
- aaaa0921.m
- aaaa0922.m
- m202303252.m
- m20240920.m
- n11111111111.m
- when_q_are_the_same2.m
- matlabdata.xlsx
