# Supplementary material for: Debt vs. revenue share financing: A theoretical study on revenue share finance in a capital-constrained newsvendor
Source: PLoS One. 2025 Aug 8;20(8):e0329561. doi: 10.1371/journal.pone.0329561 (PMC12334040; doi:10.1371/journal.pone.0329561)
Supplement: S1 Data — (ZIP) [file pone.0329561.s001.zip › aaaa0921.m]

% 定义已知参数
w = 0.4; % 根据需要设置w的值
theta_initial = 0.1; % 给定的初始theta值
pai = 1.5;
x = 1;
r_b = 0.2;

% 定义q的范围和步长
q_start = 3;
q_end = 10;
q_step = 0.1; % 步长

% 创建q的等差数列
q_values = q_start:q_step:q_end;

% 初始化存储theta、theta_star和theta_tilde的数组
theta_values = zeros(size(q_values));
theta_star_values = zeros(size(q_values));
theta_tilde_values = zeros(size(q_values));

% 循环遍历每个q值，计算对应的theta、theta_star和theta_tilde
for i = 1:length(q_values)
    q = q_values(i);
    
    % 计算Q
    Q = (20 * q - q^2) / 20;

    % 计算B
    B = w * q - 1;

    % 计算d_hat，使用前一个theta值（初始值为theta_initial）
    if i == 1
        theta_prev = theta_initial; % 第一项使用初始值
    else
        theta_prev = theta_values(i-1);
    end
    
    if theta_prev ~= 0 % 确保不除以零
        d_hat = (w * q - x) / theta_prev; 
    else
        d_hat = NaN; % 如果前一个theta值为零，则d_hat未定义
    end
    
    % 计算g
    g = d_hat^2 / 200;

    % 计算theta
    if Q ~= 0 % 避免除以零的情况
        theta = (B + g) / Q;
    else
        theta = NaN; % 如果Q为零，则theta未定义
    end
    
    % 计算theta_star
    if Q ~= 0 % 避免除以零的情况
        theta_star = (Q + g - x - pai) / (2 * Q);
    else
        theta_star = NaN; % 如果Q为零，则theta_star未定义
    end
    
    % 计算theta_tilde
    if Q ~= 0 % 避免除以零的情况
        theta_tilde = B * (1 + r_b) / Q;
    else
        theta_tilde = NaN; % 如果Q为零，则theta_tilde未定义
    end
    
    % 存储结果
    theta_values(i) = theta;
    theta_star_values(i) = theta_star;
    theta_tilde_values(i) = theta_tilde;
end

% 绘制theta、theta_star和theta_tilde随q变化的图形
figure;
hold on;
plot(q_values(1:70), theta_values(1:70), 'LineWidth', 2, 'DisplayName', '\theta^-');
plot(q_values(1:70), theta_star_values(1:70), 'LineWidth', 2, 'DisplayName', '\theta^*');
plot(q_values(1:70), theta_tilde_values(1:70), 'LineWidth', 2, 'DisplayName', '\theta^~');
xlabel('q');

legend;
grid on;
hold off;
