# Supplementary material for: Debt vs. revenue share financing: A theoretical study on revenue share finance in a capital-constrained newsvendor
Source: PLoS One. 2025 Aug 8;20(8):e0329561. doi: 10.1371/journal.pone.0329561 (PMC12334040; doi:10.1371/journal.pone.0329561)
Supplement: S1 Data — (ZIP) [file pone.0329561.s001.zip › aaaa0922.m]

% 定义参数
p = 1;
w = 0.4;
x = 0.1;
r_B = 0.3;
d_max = 10; % d 的最大值
num_q = 100; % q 的分段数

% 生成 q 的等差数列，从 3 开始到 d_max
q_values = linspace(3, d_max, num_q);

% 初始化数组
B = zeros(size(q_values));
Q = zeros(size(q_values));
g = zeros(size(q_values));
theta_tilde = zeros(size(q_values));
theta_bar = zeros(size(q_values));
theta_star = zeros(size(q_values)); % 初始化 θ^*

% 假设初始 θ 值为一个小值，用于计算
theta_initial = 0.1;

% 假设 π_R^D 的值（根据需求调整）
pi_R_D = 0; % 这里假设为 0，您可以根据需要修改

% 计算 B、Q 和 g
for i = 1:num_q
    q = q_values(i);
    
    % 计算 B
    B(i) = w * q - x;
    
    % 计算 d_hat
    d_hat = (w * q - 1) / (theta_initial * p);
    
    % 计算 Q 和 g
    Q(i) = q - (q^2 / 20); % 计算均匀分布的期望
    g(i) = p * integral(@(x) (x / d_max), 0, d_hat); % g 的积分计算
    
    % 计算 θ ̅
    theta_bar(i) = (B(i) + g(i)) / Q(i);
    theta_bar(i) = max(min(theta_bar(i), 1), 0); % 限制在 0 到 1 之间
    
    % 计算 θ ̃
    theta_tilde(i) = (B(i) * (1 + r_B)) / Q(i);
    theta_tilde(i) = max(min(theta_tilde(i), 1), 0); % 限制在 0 到 1 之间
    
    % 计算 θ^*
    theta_star(i) = (Q(i) + g(i) - x - pi_R_D) / (2 * Q(i));
    theta_star(i) = max(min(theta_star(i), 1), 0); % 限制在 0 到 1 之间
    
    % 更新 theta_initial
    theta_initial = theta_bar(i); % 更新为当前 θ ̅ 值
end

% 绘图
figure;
hold on;

 plot(q_values(2:98), theta_bar(2:98), 'DisplayName', sprintf('\\theta^-, r_D = %.1f', r_B), 'LineWidth', 2);
    plot(q_values(2:98), theta_tilde(2:98), 'DisplayName', sprintf('\\theta^~, r_D = %.1f', r_B), 'LineWidth', 2);
    plot(q_values(2:98), theta_star(2:98), 'DisplayName', sprintf('\\theta^*, r_D = %.1f', r_B), 'LineWidth', 2, 'LineStyle', '--'); % 绘制 θ^*


% 添加图例和标签
xlabel('q');
ylabel('θ');
legend show;
grid on;

hold off;
