# Supplementary material for: Debt vs. revenue share financing: A theoretical study on revenue share finance in a capital-constrained newsvendor
Source: PLoS One. 2025 Aug 8;20(8):e0329561. doi: 10.1371/journal.pone.0329561 (PMC12334040; doi:10.1371/journal.pone.0329561)
Supplement: S1 Data — (ZIP) [file pone.0329561.s001.zip › m202303252.m]

% 定义参数
p = 1;
w = 0.4;
x = 1;
r_B = 0;
r_f = 0;
delta = 0.3;

% 创建一个 θ 的范围
theta_values = linspace(0.1, 0.9, 100); % 避免 θ=1 会导致分母为0

% 预分配 Δπ 和 ΔQ 的数组
delta_pi = zeros(size(theta_values));
delta_Q = zeros(size(theta_values));

% 计算 Δπ 和 ΔQ
for i = 1:length(theta_values)
    theta = theta_values(i);
    
    % 计算 Δπ
    delta_pi(i) = ((theta - 1) * r_B * (w^2 * r_B + 2 * w * (w - p) + 2 * p * x) + ...
        (w * ((theta - 1) * theta * p^2 - 2 * delta * (theta - 1) * p * w + ...
        w^2 * ((delta - 2) * delta + theta)))) / ...
        (2 * (theta - 1) * p);
    
    % 计算 ΔQ
    delta_Q(i) = (w * ((1 - theta) * r_B + delta - theta)) / ...
        ((theta - 1) * p);
end

% 绘图
figure;
hold on;

% 只绘制前 60 个值
plot(theta_values(1:60), delta_pi(1:60), 'b-', 'LineWidth', 2, 'DisplayName', '\Delta\Pi');
plot(theta_values(1:60), delta_Q(1:60), 'r-', 'LineWidth', 2, 'DisplayName', '\DeltaQ');

% 添加图例和标签
title('Effect of \theta on \Delta\pi and \Delta Q (δ = 0.3)');
xlabel('\theta');
ylabel('Value');
legend show;
grid on;

hold off;
