# Supplementary material for: Debt vs. revenue share financing: A theoretical study on revenue share finance in a capital-constrained newsvendor
Source: PLoS One. 2025 Aug 8;20(8):e0329561. doi: 10.1371/journal.pone.0329561 (PMC12334040; doi:10.1371/journal.pone.0329561)
Supplement: S1 Data — (ZIP) [file pone.0329561.s001.zip › m20240920.m]

% 定义参数
p = 1;
w = 0.4;
x = 1;
r_B = 0;
r_f = 0;
theta = 0.4; % 固定 θ 值

% 设置 δ 的范围
delta_values = linspace(0, 1, 100); % 从 0 到 1 取 100 个值

% 预分配 Δπ 和 ΔQ 的数组
delta_pi = zeros(size(delta_values));
delta_Q = zeros(size(delta_values));

% 计算 Δπ 和 ΔQ
for i = 1:length(delta_values)
    delta = delta_values(i);
    
    % 计算 Δπ
    delta_pi(i) = ((theta - 1) * r_B * (w^2 * r_B + 2 * w * (w - p) + 2 * p * x) + ...
        (w * ((theta - 1) * theta * p^2 - 2 * delta * (theta - 1) * p * w + ...
        w^2 * ((delta - 2) * delta + theta)))) / ...
        (2 * (theta - 1) * p);
    
    % 计算 ΔQ
    delta_Q(i) = (w * ((1 - theta) * r_B + delta - theta)) / ...
        ((theta - 1) * p);
end

% 绘图
figure;
hold on;

% 绘制 Δπ 和 ΔQ
plot(delta_values, delta_pi, 'b-', 'LineWidth', 2, 'DisplayName', '\Delta\Pi');
plot(delta_values, delta_Q, 'r-', 'LineWidth', 2, 'DisplayName', '\DeltaQ');

% 添加图例和标签
xlabel('\delta');
legend show;
grid on;

hold off;
