# Supplementary material for: Debt vs. revenue share financing: A theoretical study on revenue share finance in a capital-constrained newsvendor
Source: PLoS One. 2025 Aug 8;20(8):e0329561. doi: 10.1371/journal.pone.0329561 (PMC12334040; doi:10.1371/journal.pone.0329561)
Supplement: S1 Data — (ZIP) [file pone.0329561.s001.zip › n11111111111.m]

clear,clc;
clear; clc;

% 定义参数
p = 1;
w = 0.4;
x = 0.05;
d_max = 10; % d 的最大值
num_q = 100; % q 的分段数
r_B_values = [0.0]; % 不同的 r_B 值
pi_R_D = (p-w)*(x/w); % 假设的常数值

% 生成 q 的等差数列，从 3 开始到 d_max
q_values = linspace(0.7, d_max, num_q);

% 初始化绘图
figure;
hold on;

% 循环不同的 r_B 值
for r_B = r_B_values
    % 初始化数组
    B = zeros(size(q_values));
    Q = zeros(size(q_values));
    g = zeros(size(q_values));
    theta_tilde = zeros(size(q_values));
    theta_bar = zeros(size(q_values));
    theta_star = zeros(size(q_values)); % 新增 θ^* 数组

    % 假设初始 θ 值为一个小值，用于计算
    theta_initial = 0.3;

    % 计算 B、Q 和 g
    for i = 1:num_q
        q = q_values(i);
        
        % 计算 B
        B(i) = w * q - x;
        
        % 确保 B 是正值，避免负值导致 d_hat 不合理
        if B(i) <= 0
            continue; % 跳过此循环，避免计算 NaN
        end
        
        % 计算 d_hat
        d_hat = (w * q - 1) / (theta_initial * p);
        
        % 确保 d_hat 合理
        if d_hat < 0
            d_hat = 0; % 修正为0，避免负值
        end
        
        % 计算 Q 和 g
        Q(i) = q - (q^2 / 20); % 计算均匀分布的期望
        
        % 检查 Q 是否为零，避免分母为零
        if Q(i) <= 0
            continue; % 跳过此循环，避免计算 NaN
        end
        
        g(i) = p * integral(@(x) (x / d_max), 0, d_hat); % g 的积分计算
        
        % 计算 θ ̅
        theta_bar(i) = (B(i) + g(i)) / Q(i);
        theta_bar(i) = max(min(theta_bar(i), 1), 0); % 限制在 0 到 1 之间
        
        % 计算 θ ̃
        theta_tilde(i) = (B(i) * (1 + r_B)) / Q(i);
        theta_tilde(i) = max(min(theta_tilde(i), 1), 0); % 限制在 0 到 1 之间
        
        % 计算 θ^*
        theta_star(i) = (Q(i) + g(i) - x - pi_R_D) / (2 * Q(i));
        theta_star(i) = max(min(theta_star(i), 1), 0); % 限制在 0 到 1 之间

        % 更新 theta_initial
        theta_initial = theta_bar(i); % 更新为当前 θ ̅ 值
    end

    % 绘制当前 r_B 值的图形
    plot(q_values, theta_bar, 'DisplayName', sprintf('\\theta^-, r_D = %.1f', r_B), 'LineWidth', 2);
    plot(q_values, theta_tilde, 'DisplayName', sprintf('\\theta^~, r_D = %.1f', r_B), 'LineWidth', 2);
    plot(q_values, theta_star, 'DisplayName', sprintf('\\theta^*, r_D = %.1f', r_B), 'LineWidth', 2, 'LineStyle', '--'); % 绘制 θ^*
end

% 添加图例和标签
xlabel('q');
ylabel('θ');
legend show;
grid on;

hold off;
