# Supplementary material for: Debt vs. revenue share financing: A theoretical study on revenue share finance in a capital-constrained newsvendor
Source: PLoS One. 2025 Aug 8;20(8):e0329561. doi: 10.1371/journal.pone.0329561 (PMC12334040; doi:10.1371/journal.pone.0329561)
Supplement: S1 Data — (ZIP) [file pone.0329561.s001.zip › when_q_are_the_same2.m]

clear,clc;
% 定义参数
p = 1;
w = 0.4;
x = 1;
r_B = 0;
r_f = 0;
u = 10; % 设置 u 的值为 10

% 生成 q 的均匀分布，从 0 到 10
q_values = linspace(3, 10, 100); % q 的值

% 定义 θ 的固定值
theta_values = [0.2, 0.4, 0.6, 0.8, 1]; % θ 的值

% 初始化 Δπ_I 数组
delta_pi_I = zeros(length(q_values), length(theta_values));

% 计算 Δπ_I
for i = 1:length(q_values)
    q = q_values(i);
    for j = 1:length(theta_values)
        theta = theta_values(j);
        
        % 计算 Δπ_I，避免除以零的情况
        if theta == 0
            delta_pi_I(i, j) = NaN; % 当 θ 为 0 时，结果设为 NaN
        else
            delta_pi_I(i, j) = -((r_B + 1)^2 * (x - q * w)^2) / (2 * p * u) + ...
                               r_B * (q * w - x) + ...
                               (p^3 * (x - q * w)^2 - theta^3 * p * q^2) / (2 * theta^2 * u);
        end
    end
end

% 绘图
figure;
hold on; % 保持当前图形

% 绘制每个 θ 的 Δπ_I 曲线
for j = 1:length(theta_values)
    plot(q_values, delta_pi_I(:, j), 'DisplayName', sprintf('\\theta = %.1f', theta_values(j)));
end

% 图形设置
xlabel('q');
ylabel('\Delta\pi_I');
legend('show'); % 显示图例
grid on;
hold off; % 释放当前图形
