# Supplementary material for: Debt vs. revenue share financing: A theoretical study on revenue share finance in a capital-constrained newsvendor
Source: PLoS One. 2025 Aug 8;20(8):e0329561. doi: 10.1371/journal.pone.0329561 (PMC12334040; doi:10.1371/journal.pone.0329561)
Supplement: S1 Data — (ZIP) [file pone.0329561.s001.zip › matlabdata.xlsx]

## Sheet: delta=0.3 theta变化
deltaPi	-0.799517	-0.753173	-0.706916	-0.660747	-0.614669	-0.568685	-0.522799	-0.477013	-0.43133	-0.385755	-0.340291	-0.294941	-0.24971	-0.204601	-0.159619	-0.114769	-0.0700551	-0.0254825	0.0189437	0.0632179	0.107334	0.151287	0.19507	0.238675	0.282097	0.325327	0.368358	0.411181	0.453788	0.496169	0.538314	0.580214	0.621857	0.663231	0.704325	0.745124	0.785615	0.825784	0.865613	0.905086	0.944186	0.982892	1.02118	1.05904	1.09644	1.13335	1.16974	1.2056	1.24088
deltaQ	-1.224	-1.19486	-1.16511	-1.13475	-1.10375	-1.07209	-1.03974	-1.0067	-0.972923	-0.9384	-0.903101	-0.867	-0.830069	-0.792279	-0.7536	-0.714	-0.673446	-0.631902	-0.589333	-0.5457	-0.500962	-0.455077	-0.408	-0.359684	-0.31008	-0.259135	-0.206795	-0.153	-0.0976901	-0.0408	0.0177391	0.078	0.14006	0.204	0.269908	0.337875	0.408	0.480387	0.555148	0.6324	0.712271	0.794897	0.880421	0.969	1.0608	1.156	1.25479	1.35738	1.464
pi_R_M	2.57184	2.52549	2.47924	2.43307	2.38699	2.341	2.29512	2.24933	2.20365	2.15808	2.11261	2.06726	2.02203	1.97692	1.93194	1.88709	1.84238	1.7978	1.75338	1.7091	1.66499	1.62103	1.57725	1.53364	1.49022	1.44699	1.40396	1.36114	1.31853	1.27615	1.23401	1.19211	1.15046	1.10909	1.068	1.0272	0.986705	0.946536	0.906707	0.867234	0.828134	0.789428	0.751136	0.71328	0.675884	0.638974	0.602576	0.566721	0.531441
q_revenuueshare	7.144	7.11486	7.08511	7.05475	7.02375	6.99209	6.95974	6.9267	6.89292	6.8584	6.8231	6.787	6.75007	6.71228	6.6736	6.634	6.59345	6.5519	6.50933	6.4657	6.42096	6.37508	6.328	6.27968	6.23008	6.17914	6.12679	6.073	6.01769	5.9608	5.90226	5.842	5.77994	5.716	5.65009	5.58212	5.512	5.43961	5.36485	5.2876	5.20773	5.1251	5.03958	4.951	4.8592	4.764	4.66521	4.56262	4.456
q_bank	5.92	5.92	5.92	5.92	5.92	5.92	5.92	5.92	5.92	5.92	5.92	5.92	5.92	5.92	5.92	5.92	5.92	5.92	5.92	5.92	5.92	5.92	5.92	5.92	5.92	5.92	5.92	5.92	5.92	5.92	5.92	5.92	5.92	5.92	5.92	5.92	5.92	5.92	5.92	5.92	5.92	5.92	5.92	5.92	5.92	5.92	5.92	5.92	5.92
pi_R_B	1.77232	1.77232	1.77232	1.77232	1.77232	1.77232	1.77232	1.77232	1.77232	1.77232	1.77232	1.77232	1.77232	1.77232	1.77232	1.77232	1.77232	1.77232	1.77232	1.77232	1.77232	1.77232	1.77232	1.77232	1.77232	1.77232	1.77232	1.77232	1.77232	1.77232	1.77232	1.77232	1.77232	1.77232	1.77232	1.77232	1.77232	1.77232	1.77232	1.77232	1.77232	1.77232	1.77232	1.77232	1.77232	1.77232	1.77232	1.77232	1.77232
delta	0.3	0.3	0.3	0.3	0.3	0.3	0.3	0.3	0.3	0.3	0.3	0.3	0.3	0.3	0.3	0.3	0.3	0.3	0.3	0.3	0.3	0.3	0.3	0.3	0.3	0.3	0.3	0.3	0.3	0.3	0.3	0.3	0.3	0.3	0.3	0.3	0.3	0.3	0.3	0.3	0.3	0.3	0.3	0.3	0.3	0.3	0.3	0.3	0.3
theta	0	0.010101	0.020202	0.030303	0.040404	0.0505051	0.0606061	0.0707071	0.0808081	0.0909091	0.10101	0.111111	0.121212	0.131313	0.141414	0.151515	0.161616	0.171717	0.181818	0.191919	0.20202	0.212121	0.222222	0.232323	0.242424	0.252525	0.262626	0.272727	0.282828	0.292929	0.30303	0.313131	0.323232	0.333333	0.343434	0.353535	0.363636	0.373737	0.383838	0.393939	0.40404	0.414141	0.424242	0.434343	0.444444	0.454545	0.464646	0.474747	0.484848
p=1，w=0.4 r=0.02
x=1 u=10
[truncated: 51 more columns]

## Sheet: delta变化 theta=0.1
deltaPi	0.40752	0.384896	0.362084	0.339083	0.315893	0.292515	0.268947	0.245191	0.221247	0.197113	0.172791	0.14828	0.123581	0.0986927	0.0736158	0.0483501	0.0228957	-0.00274736	-0.0285792	-0.0545997	-0.0808089	-0.107207	-0.133794	-0.160569	-0.187533	-0.214686	-0.242027	-0.269558	-0.297277	-0.325184	-0.353281	-0.381566	-0.41004	-0.438702	-0.467553	-0.496593	-0.525822	-0.55524	-0.584846	-0.614641	-0.644624	-0.674796	-0.705157	-0.735707	-0.766445	-0.797373	-0.828488	-0.859793	-0.891286
deltaQ	0.453333	0.407542	0.361751	0.31596	0.270168	0.224377	0.178586	0.132795	0.0870034	0.0412121	-0.00457912	-0.0503704	-0.0961616	-0.141953	-0.187744	-0.233535	-0.279327	-0.325118	-0.370909	-0.4167	-0.462492	-0.508283	-0.554074	-0.599865	-0.645657	-0.691448	-0.737239	-0.78303	-0.828822	-0.874613	-0.920404	-0.966195	-1.01199	-1.05778	-1.10357	-1.14936	-1.19515	-1.24094	-1.28673	-1.33253	-1.37832	-1.42411	-1.4699	-1.51569	-1.56148	-1.60727	-1.65306	-1.69886	-1.74465
pi_R_M	1.3648	1.38742	1.41024	1.43324	1.45643	1.47981	1.50337	1.52713	1.55107	1.57521	1.59953	1.62404	1.64874	1.67363	1.6987	1.72397	1.74942	1.77507	1.8009	1.82692	1.85313	1.87953	1.90611	1.93289	1.95985	1.98701	2.01435	2.04188	2.0696	2.0975	2.1256	2.15389	2.18236	2.21102	2.23987	2.26891	2.29814	2.32756	2.35717	2.38696	2.41694	2.44712	2.47748	2.50803	2.53877	2.56969	2.60081	2.63211	2.66361
q_revenuueshare	5.46667	5.51246	5.55825	5.60404	5.64983	5.69562	5.74141	5.78721	5.833	5.87879	5.92458	5.97037	6.01616	6.06195	6.10774	6.15354	6.19933	6.24512	6.29091	6.3367	6.38249	6.42828	6.47407	6.51987	6.56566	6.61145	6.65724	6.70303	6.74882	6.79461	6.8404	6.8862	6.93199	6.97778	7.02357	7.06936	7.11515	7.16094	7.20673	7.25253	7.29832	7.34411	7.3899	7.43569	7.48148	7.52727	7.57306	7.61886	7.66465
q_bank	5.92	5.92	5.92	5.92	5.92	5.92	5.92	5.92	5.92	5.92	5.92	5.92	5.92	5.92	5.92	5.92	5.92	5.92	5.92	5.92	5.92	5.92	5.92	5.92	5.92	5.92	5.92	5.92	5.92	5.92	5.92	5.92	5.92	5.92	5.92	5.92	5.92	5.92	5.92	5.92	5.92	5.92	5.92	5.92	5.92	5.92	5.92	5.92	5.92
pi_R_B	1.77232	1.77232	1.77232	1.77232	1.77232	1.77232	1.77232	1.77232	1.77232	1.77232	1.77232	1.77232	1.77232	1.77232	1.77232	1.77232	1.77232	1.77232	1.77232	1.77232	1.77232	1.77232	1.77232	1.77232	1.77232	1.77232	1.77232	1.77232	1.77232	1.77232	1.77232	1.77232	1.77232	1.77232	1.77232	1.77232	1.77232	1.77232	1.77232	1.77232	1.77232	1.77232	1.77232	1.77232	1.77232	1.77232	1.77232	1.77232	1.77232
delta	0	0.010101	0.020202	0.030303	0.040404	0.0505051	0.0606061	0.0707071	0.0808081	0.0909091	0.10101	0.111111	0.121212	0.131313	0.141414	0.151515	0.161616	0.171717	0.181818	0.191919	0.20202	0.212121	0.222222	0.232323	0.242424	0.252525	0.262626	0.272727	0.282828	0.292929	0.30303	0.313131	0.323232	0.333333	0.343434	0.353535	0.363636	0.373737	0.383838	0.393939	0.40404	0.414141	0.424242	0.434343	0.444444	0.454545	0.464646	0.474747	0.484848
theta	0.1	0.1	0.1	0.1	0.1	0.1	0.1	0.1	0.1	0.1	0.1	0.1	0.1	0.1	0.1	0.1	0.1	0.1	0.1	0.1	0.1	0.1	0.1	0.1	0.1	0.1	0.1	0.1	0.1	0.1	0.1	0.1	0.1	0.1	0.1	0.1	0.1	0.1	0.1	0.1	0.1	0.1	0.1	0.1	0.1	0.1	0.1	0.1	0.1
p=1，w=0.4 r=0.02
x=1 u=10
[truncated: 51 more columns]
